# Supplementary material for: Model-Based Electroencephalography Phenotyping Uncovers Distinct Neurocomputational Mechanisms Underlying Learning Impairments Across Psychopathologies
Source: Biol Psychiatry Glob Open Sci. 2025 Nov 29;6(2):100660. doi: 10.1016/j.bpsgos.2025.100660 (PMC12876727; doi:10.1016/j.bpsgos.2025.100660)
Supplement: Key Resources Table [file mmc2.xlsx]

## Sheet: Key Resources Table
KEY RESOURCES TABLE
Resource Type	Specific Reagent or Resource	Source or Reference	Identifiers	Additional Information
Add additional rows as needed for each resource type	Include species and sex when applicable.	Include name of manufacturer, company, repository, individual, or research lab. Include PMID or DOI for references; use “this paper” if new.	Include catalog numbers, stock numbers, database IDs or accession numbers, and/or RRIDs. RRIDs are highly encouraged; search for RRIDs at https://scicrunch.org/resources.	Include any additional information or notes if necessary.
Human Participants: CNTRaCS Cohort		CNTRaCS Consortium	N/A
Structured Clinical Interview for DSM-5 (SCID-5)		American Psychiatric Association	https://www.appi.org/Products/Diagnostic-Classification/Structured-Clinical-Interview-for-DSM-5
RLWM task implementation (code)		Custom (based on prior work15,18)	Available upon request
EEG system: ActiCHamp (active electrodes)		Brain Products	https://www.brainproducts.com/productdetails.php?id=70
EEGLAB (preprocessing toolbox)		Swartz Center for Computational Neuroscience, UCSD	RRID:SCR_007292
ERPLAB plugin		ERP Lab, University of California, Davis	RRID:SCR_009294
MATLAB (data preprocessing, custom scripts)		MathWorks	RRID:SCR_001622
Python (scipy.optimize for model fitting)		Python Software Foundation	RRID:SCR_008058
Custom MATLAB scripts (cluster-mass correction, dot product analyses)		This study	Available upon request or provide repository link
Statistical analysis software		MATLAB, Python (Scipy)	RRID:SCR_001622; RRID:SCR_008058
